# Supplementary material for: The Ultra-Processed Food Content of School Meals and Packed Lunches in the United Kingdom
Source: Nutrients. 2022 Jul 20;14(14):2961. doi: 10.3390/nu14142961 (PMC9318725; doi:10.3390/nu14142961)
Supplement: Supplementary file 1 [file nutrients-14-02961-s001.zip]

Archive with 1 entries (1 files):
- nutrients-1788157-supplementary.pdf
